# Supplementary material for: Effects of Sequence Composition, Patterning and Hydrodynamics on the Conformation and Dynamics of Intrinsically Disordered Proteins
Source: Int J Mol Sci. 2023 Jan 11;24(2):1444. doi: 10.3390/ijms24021444 (PMC9867189; doi:10.3390/ijms24021444)
Supplement: Supplementary file 1 [file ijms-24-01444-s001.zip]

Archive with 1 entries (1 files):
- ijms-2045665-supplementary.pdf
